# Supplementary material for: Using allele scores to identify confounding by reverse causation: studies of alcohol consumption as an exemplar
Source: Int J Epidemiol. 2022 Aug 18;52(2):536–44. doi: 10.1093/ije/dyac165 (PMC10114122; doi:10.1093/ije/dyac165)
Supplement: dyac165_Supplementary_Data [file dyac165_supplementary_data.zip]

Archive with 3 entries (2 files):
- dyac165_Supplementary_Data/
- dyac165_Supplementary_Data/ije-2021-09-1400-File010.docx
- dyac165_Supplementary_Data/ije-2021-09-1400-File011.xlsx
