# Supplementary material for: Using allele scores to identify confounding by reverse causation: studies of alcohol consumption as an exemplar
Source: Int J Epidemiol. 2022 Aug 18;52(2):536–44. doi: 10.1093/ije/dyac165 (PMC10114122; doi:10.1093/ije/dyac165)
Supplement: dyac165_Supplementary_Data [file dyac165_supplementary_data.zip › dyac165_Supplementary_Data/ije-2021-09-1400-File011.xlsx]

## Sheet: S1. Drinking status - pheno
Table S1. Results from phenotypic analysis of drinking status and educational attainment, physical and mental health (alcohol consumption is the exposure)
	Ever/never drinkers*				Former/current drinkers**
	OR/Beta	95% CI	P-value	N	OR/Beta	95% CI	P-value	N
ADHD	0.7	0.17, 2.86	0.615	276346	2.87	1.15, 7.17	0.024	269217
Anxiety	1.16	1.04, 1.29	0.01	276381	1.45	1.33, 1.58	<0.001	269252
Autism Spectrum Disorder	0.27	0.13, 0.56	<0.001	276347	4.17	2.34, 7.41	<0.001	269217
Bipolar Disorder	0.6	0.42, 0.87	0.006	49425	3.73	2.86, 4.87	<0.001	48159
Depression	1.13	1.03, 1.24	0.009	276403	1.57	1.46, 1.68	<0.001	269273
Schizophrenia	1.58	0.22, 11.39	0.65	276346	5.65	2.98, 10.69	<0.001	269217
Extraversion	-	-	-	-	-	-	-	-
Neuroticism	0.12	0.04, 0.21	0.004	228441	0.8	0.72, 0.87	<0.001	222628
BMI	-0.53	-0.64, -0.42	<0.001	275878	0.76	0.66, 0.86	<0.001	268775
Height	0.85	0.70, 1.00	<0.001	276128	-0.53	-0.67, -0.39	<0.001	269009
Education	-0.12	-0.16, -0.08	<0.001	246598	-0.01	-0.04, 0.03	0.703	240622
Smoking initiation	4.21	3.95, 4.49	<0.001	276050	1.42	1.36, 1.49	<0.001	268934
Systolic blood pressure	0.61	0.19, 1.03	0.005	261372	-2.65	-3.04, -2.26	<0.001	254670
Hypertension	0.96	0.91, 1.02	0.175	276642	1.26	1.20, 1.33	<0.001	269505
* Reference group: Never drinkers
** Reference group: Current drinkers

## Sheet: S2. Frequency - pheno
Table S2. Results from phenotypic analysis of weekly alcohol consumption and educational attainment, physical and mental health (alcohol consumption is the exposure)
	Restricted to <100 units per week				Complete sample (incl 100+ units)
	OR/Beta	95% CI	P-value	N	OR/Beta	95% CI	P-value	N
ADHD	1	0.98, 1.02	0.781	223569	1	0.98, 1.01	0.665	224349
Anxiety	0.998	0.997, 1.000	0.024	223597	0.999	0.997, 1.000	0.035	224377
Autism Spectrum Disorder	0.99	0.97, 1.00	0.089	223569	0.99	0.97, 1.00	0.07	224349
Bipolar Disorder	1	1.00, 1.01	0.06	46856	1.01	1.00, 1.01	<0.001	46975
Depression	1	0.999, 1.001	0.748	223611	1.000	0.999, 1.001	0.449	224391
Schizophrenia	0.99	0.97, 1.01	0.333	223569	1	0.98, 1.01	0.646	224349
Extraversion	-	-	-	-	-	-	-	-
Neuroticism	0.005	0.004, 0.006	<0.001	185658	0.006	0.005, 0.007	<0.001	186325
BMI	0.010	0.009, 0.011	<0.001	223243	0.009	0.008, 0.010	<0.001	224019
Height	0.00357339	0.002, 0.005	<0.001	223423	0.00241715	0.001, 0.004	0.004	224200
Education	0.00219388	0.002, 0.003	<0.001	200677	0.00212948	0.002, 0.003	<0.001	201396
Smoking initiation	1.031	1.030, 1.032	<0.001	223350	1.03	1.029, 1.031	<0.001	224129
Systolic blood pressure	0.12	0.12, 0.13	<0.001	212514	0.11	0.11, 0.12	<0.001	213259
Hypertension	1.009	1.008, 1.010	<0.001	223810	1.008	1.008, 1.009	<0.001	224590

## Sheet: S3. Extreme drinking - pheno
Table S3. Results from phenotypic analysis of extreme alcohol consumption (>50 units per week)* and educational attainment, physical and mental health (alcohol consumption is the exposure)
	OR/Beta	95% CI	P-value	N
ADHD	1.21	0.70, 2.11	0.497	276475
Anxiety	1	0.97, 1.05	0.815	276510
Autism Spectrum Disorder	2.46	1.73, 3.49	<0.001	276476
Bipolar Disorder	2.42	2.02, 2.90	<0.001	49437
Depression	1.1	1.06, 1.14	<0.001	276534
Schizophrenia	1.74	1.08, 2.80	0.022	276475
Extraversion	-	-	-	-
Neuroticism	0.33	0.30, 0.37	<0.001	228512
BMI	1.07	1.03, 1.11	<0.001	276009
Height	-0.52	-0.57, -0.46	<0.001	276259
Education	0.13	0.12, 0.15	<0.001	246677
Smoking initiation	0.92	0.90, 0.94	<0.001	276175
Systolic blood pressure	0.3	0.14, 0.46	<0.001	261495
Hypertension	1.28	1.26, 1.31	<0.001	276773
* Reference group: ≤50 units per week

## Sheet: S4. Drinking status - PRS
Table S4. Results from allele score analysis of drinking status and educational attainment, physical and mental health (alcohol consumption is the outcome)
	Ever/never drinkers*				Former/current drinkers**
	OR	95% CI	P-value	N	OR	95% CI	P-value	N
ADHD	1	0.98, 1.02	0.962	336754	1.03	1.01, 1.04	0.008	326351
Anxiety	0.99	0.97, 1.01	0.413	336754	1.02	1.00, 1.04	0.073	326351
Autism Spectrum Disorder	0.98	0.96, 1.00	0.098	336754	0.98	0.96, 1.00	0.013	326351
Bipolar Disorder	1	0.98, 1.02	0.655	336754	0.99	0.97, 1.01	0.289	326351
Depression	1.03	1.01, 1.05	0.01	336754	1.04	1.02, 1.06	<0.001	326351
Schizophrenia	1.01	0.99, 1.03	0.376	336754	1.03	1.01, 1.05	0.001	326351
Extraversion	0.99	0.97, 1.01	0.398	336754	1.01	0.99, 1.03	0.494	326351
Neuroticism	0.97	0.95, 0.99	0.009	336754	1.01	0.99, 1.03	0.313	326351
BMI	0.98	0.96, 1.00	0.026	336754	1.04	1.02, 1.06	<0.001	326351
Height	1.03	1.01, 1.05	0.002	336754	0.99	0.97, 1.01	0.456	326351
Education	1	0.98, 1.02	0.872	336754	0.96	0.94, 0.98	<0.001	326351
Smoking initiation	1.09	1.07, 1.11	<0.001	336754	1.1	1.08, 1.12	<0.001	326351
Systolic blood pressure	0.99	0.97, 1.01	0.486	336754	0.99	0.97, 1.01	0.198	326351
Hypertension	0.99	0.97, 1.01	0.503	336754	0.98	0.97, 1.00	0.092	326351
* Reference group: Never drinkers
** Reference group: Current drinkers

## Sheet: S5. Frequency - PRS
Table S5. Results from allele score analysis of weekly alcohol consumption and educational attainment, physical and mental health (alcohol consumption is the outcome)
	Restricted to <100 units per week				Complete sample (incl 100+ units)
	Beta	95% CI	P-value	N	Beta	95% CI	P-value	N
ADHD	0.04	-0.02, 0.09	0.229	265764	0.05	-0.02, 0.11	0.169	266759
Anxiety	0.07	0.01, 0.13	0.022	265764	0.06	-0.01, 0.12	0.092	266759
Autism Spectrum Disorder	0.06	0.001, 0.12	0.038	265764	0.07	0.001, 0.13	0.044	266759
Bipolar Disorder	0.04	-0.02, 0.10	0.204	265764	0.02	-0.05, 0.08	0.583	266759
Depression	-0.08	-0.14, -0.03	0.005	265764	-0.09	-0.15, -0.02	0.009	266759
Schizophrenia	0.06	0.001, 0.12	0.042	265764	0.06	0.001, 0.13	0.067	266759
Extraversion	0.07	0.01, 0.13	0.023	265764	0.08	0.02, 0.15	0.013	266759
Neuroticism	-0.03	-0.09, 0.03	0.332	265764	-0.01	-0.07, 0.06	0.877	266759
BMI	-0.15	-0.21, -0.09	<0.001	265764	-0.16	-0.22, -0.09	<0.001	266759
Height	0.02	-0.04, 0.08	0.476	265764	0.03	-0.04, 0.10	0.379	266759
Education	-0.11	-0.17, -0.05	<0.001	265764	-0.14	-0.20, -0.07	<0.001	266759
Smoking initiation	0.55	0.50, 0.61	<0.001	265764	0.64	0.57, 0.70	<0.001	266759
Systolic blood pressure	-0.07	-0.12, -0.01	0.028	265764	-0.08	-0.14, -0.01	0.018	266759
Hypertension	-0.07	-0.13, -0.01	0.026	265764	-0.08	-0.14, -0.01	0.021	266759

## Sheet: S6. Extreme drinking - PRS
Table S6. Results from allele score analysis of extreme alcohol consumption (>50 units per week)* and educational attainment, physical and mental health (alcohol consumption is the outcome)
	OR	95% CI	P-value	N
ADHD	1.01	1.00, 1.02	0.002	336985
Anxiety	1	1.00, 1.01	0.37	336985
Autism Spectrum Disorder	1	0.99, 1.01	0.7	336985
Bipolar Disorder	0.99	0.98, 0.99	0.001	336985
Depression	1	1.00, 1.01	0.253	336985
Schizophrenia	1.01	1.00, 1.01	0.079	336985
Extraversion	1.01	1.00, 1.01	0.155	336985
Neuroticism	1.01	1.00, 1.02	0.023	336985
BMI	1.03	1.02, 1.04	<0.001	336985
Height	0.99	0.98, 1.00	0.065	336985
Education	0.97	0.96, 0.97	<0.001	336985
Smoking initiation	1.02	1.02, 1.03	<0.001	336985
Systolic blood pressure	0.99	0.98, 1.00	0.035	336985
Hypertension	0.99	0.98, 1.00	0.018	336985
* Reference group: ≤50 units per week
